# Supplementary material for: Transcriptomic and Proteomic Insights into the Effect of Sterigmatocystin on Aspergillus flavus
Source: J Fungi (Basel). 2023 Dec 13;9(12):1193. doi: 10.3390/jof9121193 (PMC10745003; doi:10.3390/jof9121193)
Supplement: Supplementary file 1 [file jof-09-01193-s001.zip]

Archive with 1 entries (1 files):
- jof-2700474-supplementary.pdf
